# Supplementary material for: Niobium Complexes Supported by Chalcogen-Bridged [OEO]-Type Bis(phenolate) Ligands (E = S, Se): Synthesis, Characterization, and Phenylacetylene Polymerization
Source: Molecules. 2023 Mar 12;28(6):2573. doi: 10.3390/molecules28062573 (PMC10056720; doi:10.3390/molecules28062573)
Supplement: Supplementary file 1 [file molecules-28-02573-s001.zip]

Archive with 1 entries (1 files):
- molecules-2282301-supplementary.pdf
